# Supplementary material for: Essential Oils of Laurus nobilis L.: From Chemical Analysis to In Silico Investigation of Anti-Inflammatory Activity by Soluble Epoxide Hydrolase (sEH) Inhibition
Source: Foods. 2024 Jul 20;13(14):2282. doi: 10.3390/foods13142282 (PMC11276180; doi:10.3390/foods13142282)
Supplement: Supplementary file 1 [file foods-13-02282-s001.zip]

Archive with 1 entries (1 files):
- foods-3097680-supplementary.pdf
